# Supplementary material for: Genome-Wide Analysis and Expression Profiling of Glyoxalase Gene Families Under Abiotic Stresses in Cucumber (Cucumis sativus L.)
Source: Int J Mol Sci. 2024 Oct 20;25(20):11294. doi: 10.3390/ijms252011294 (PMC11508195; doi:10.3390/ijms252011294)
Supplement: Supplementary file 1 [file ijms-25-11294-s001.zip]

Archive with 3 entries (3 files):
- Supplementary File S1 Figure S1 Multiple Sequence alignments of GLYI domains.pdf
- Supplementary File S2 Figure S2 Multiple Sequence alignments of GLYII domains.pdf
- Supplementary File S3 Table S1 qRT-PCR data analysis of cucumber GLYI and GLYII genes.xlsx
