# Supplementary material for: Genome-Wide Analysis and Expression Profiling of Glyoxalase Gene Families Under Abiotic Stresses in Cucumber (Cucumis sativus L.)
Source: Int J Mol Sci. 2024 Oct 20;25(20):11294. doi: 10.3390/ijms252011294 (PMC11508195; doi:10.3390/ijms252011294)
Supplement: Supplementary file 1 [file ijms-25-11294-s001.zip › Supplementary File S3 Table S1 qRT-PCR data analysis of cucumber GLYI and GLYII genes.xlsx]

## Sheet: roots
Additional file 3: qRT-PCR data analysis of cucumber GLYI and GLYII genes in roots
	GLYI-1-roots		GLYI-2-roots		GLYI-3-roots		GLYI-4-roots		GLYI-5-roots		GLYI-6-roots		GLYI-7-roots		GLYI-8-roots		GLYI-9-roots		GLYI-10-roots		GLYI-11-roots		GLYI-12-roots		GLYI-13-roots		GLYII-1-roots		GLYII-2-roots
	average value	P-value	average value	P-value	average value	P-value	average value	P-value	average value	P-value	average value	P-value	average value	P-value	average value	P-value	average value	P-value	average value	P-value	average value	P-value	average value	P-value	average value	P-value	average value	P-value	average value	P-value
Nacl-CK	1.00075		1.00002		1.00003		1.00015		1.00002		1.00002		1.00012		1.00023		1.00002		1.00001		1.00001		1.00013		1.00006		1.00002		1.00001
Nacl-3h	0.889051	0.0705969	0.758169	0.000660715	0.592059	2.55343e-07	4.7591	6.70072e-09	0.966389	0.038564	6.32395	2.81276e-06	6.09895	5.47761e-08	11.5643	7.82204e-10	0.536148	1.10071e-05	0.468687	2.19844e-08	0.0805556	1.48094e-09	0.796096	9.00234e-05	0.935894	0.0671071	2.4432	4.28186e-08	0.254657	3.46823e-09
Nacl-6h	0.180727	7.75704e-06	0.623417	1.62595e-06	0.33137	1.19969e-07	1.56298	1.71928e-06	0.900828	3.06087e-05	62.4442	1.26698e-06	120.222	9.63277e-13	47.5329	2.95373e-10	2.72427	2.24509e-07	2.35423	0.000108456	0.545888	2.90117e-08	8.99783	1.75612e-09	5.67712	8.41629e-10	17.5228	1.95818e-10	0.956503	0.00229731
Nacl-12h	0.171069	6.95322e-06	0.9338	0.00723296	0.362348	7.45092e-07	2.04942	8.38292e-06	1.29274	0.000285387	70.0002	7.35342e-09	39.1328	1.72873e-07	58.2736	3.1629e-10	1.27415	3.94437e-06	1.83606	5.89541e-06	0.675551	8.40709e-07	5.49138	6.55779e-08	5.53602	6.7311e-11	6.88637	6.38039e-09	0.760904	3.08334e-07
Nacl-24h	0.133551	5.96498e-06	0.770175	4.61885e-06	0.420024	8.25603e-07	1.76618	3.79646e-05	0.896761	0.00505874	71.1547	1.11578e-08	1.72314	0.000112088	4.53898	4.6186e-08	0.245934	2.10924e-08	0.221749	3.98527e-08	0.0319018	1.01355e-09	0.640885	5.02405e-05	0.854216	0.000377816	0.305086	2.97527e-07	0.0154739	9.02613e-10
Nacl-48h	0.360916	2.17216e-05	0.867484	0.00741521	0.549198	6.73567e-07	1.64188	3.78871e-06	0.81259	0.00484571	68.4888	2.03786e-07	2.15029	1.12289e-05	17.2519	8.64112e-11	0.672199	3.59793e-06	0.156308	1.07567e-09	0.0225014	9.81496e-10	0.717379	2.19738e-05	1.55522	7.53489e-05	0.591976	1.6185e-05	0.0114516	8.98609e-10
SA-CK	1.00075		1.00002		1.00003		1.00015		1.00002		1.00002		1.00012		1.00023		1.00002		1.00001		1.00001		1.00013		1.00006		1.00002		1.00001
SA-3h	0.237182	1.05681e-05	0.361348	3.2832e-06	0.198705	2.13451e-05	1.11914	1.19835e-05	0.326282	4.03717e-06	1.05915	1.82659e-08	0.123032	0.00374151	0.582289	0.000112297	0.615871	0.00587839	0.679264	1.71753e-06	0.118078	1.71753e-06	0.609111	0.000878598	1.74901	3.40939e-07	0.626319	4.40655e-08	0.10807	3.34645e-09
SA-6h	0.434244	3.17902e-05	0.48259	7.10521e-07	0.327105	8.15031e-06	1.73652	4.24808e-06	0.988639	2.61175e-07	3.82051	8.98322e-07	0.328497	0.00323797	3.99218	1.28278e-05	1.43978	0.00841015	1.59928	1.69241e-05	0.33791	1.69241e-05	1.98689	9.37387e-07	7.90463	1.58402e-08	3.34573	5.21391e-08	0.493107	5.54287e-09
SA-12h	0.100603	5.05484e-06	0.841726	5.7212e-07	0.625758	1.07603e-05	2.44317	4.62865e-06	2.02053	7.91016e-07	5.55282	8.02526e-07	0.895654	2.05624e-06	2.59585	0.154957	0.951929	0.000189503	1.30314	2.96731e-05	0.857349	2.96731e-05	2.28329	8.47701e-08	30.2757	1.93596e-08	1.58009	9.10755e-09	0.495357	6.76871e-08
SA-24h	0.753861	0.000822984	0.462134	1.56593e-07	0.156191	9.20668e-06	1.13408	3.52918e-06	0.997713	1.6633e-07	1.19959	9.84545e-07	0.167542	3.67361e-07	5.4843	1.55994e-05	1.04935	0.000169622	2.01372	0.000252376	0.778568	0.000252376	2.50757	3.12988e-07	8.98791	2.85687e-11	4.37519	6.61357e-08	0.558504	3.16489e-06
SA-48h	0.886751	0.0139719	1.14407	0.000711384	0.351726	4.98032e-05	1.80394	0.000338434	1.47459	2.76922e-05	2.6458	4.38297e-07	0.140544	2.47295e-06	6.8339	0.000174536	3.9692	2.00643e-06	2.36466	4.95153e-07	0.705549	4.95153e-07	2.56309	7.57854e-08	14.4225	1.56954e-12	3.17734	5.09494e-09	0.456809	5.93916e-08
IAA-CK	1.00075		1.00002		1.00003		1.00015		1.00002		1.00002		1.00012		1.00023		1.00002		1.00001		1.00001		1.00013		1.00006		1.00002		1.00001
IAA-3h	0.47892	0.000161322	0.533442	0.000216146	0.0604797	2.3571e-06	0.983057	2.73285e-08	0.676339	1.40649e-07	0.653314	0.000161488	0.247262	2.03306e-06	8.2588	7.26361e-07	3.22383	9.79647e-09	2.76359	5.78909e-05	1.16837	5.78909e-05	0.0517515	1.19615e-06	0.265152	0.535722	0.129352	3.8975e-07	0.0139792	9.30816e-06
IAA-6h	0.154218	6.40132e-06	0.264028	5.22233e-05	0.0148773	5.22497e-05	0.28027	6.87406e-09	0.196136	6.71193e-08	0.0115553	6.31379e-06	0.00374238	0.000137422	1.7517	0.510216	0.0292247	6.85981e-09	0.249876	0.116314	0.0410414	0.116314	0.0603481	0.000116236	0.90585	4.48734e-05	0.146168	0.000200954	0.0148628	1.21667e-06
IAA-12h	0.135472	5.92305e-06	0.596849	0.000238491	0.0356595	2.72632e-06	0.420153	1.01761e-05	0.43669	4.54358e-05	6.17085	3.56312e-07	0.316723	4.0683e-09	5.75758	8.66375e-08	6.26137	7.85487e-09	2.59743	2.14762e-05	1.24916	2.14762e-05	0.134711	2.31712e-06	1.83383	1.54136e-05	0.351994	1.19628e-06	0.0454135	2.97613e-08
IAA-24h	0.807145	0.00300908	0.747285	0.000210815	0.0614026	4.07203e-06	0.667776	0.00191546	0.621716	3.56089e-07	0.456022	2.31004e-07	0.182281	1.10224e-11	5.01754	7.45589e-09	6.72454	2.1853e-10	2.63613	0.283976	2.69445	0.283976	0.117567	2.56539e-10	3.7892	0.000270437	0.208108	1.55403e-06	0.0432267	1.63234e-07
IAA-48h	0.450162	0.000216892	1.41378	0.000771764	0.00888208	4.48954e-06	1.28548	1.91195e-06	0.744238	1.06446e-05	9.80606	6.22963e-07	0.187763	2.48035e-11	4.22745	0.000157882	4.64549	2.52357e-08	3.48519	1.23653e-05	1.17413	1.23653e-05	0.961106	5.97002e-06	17.6047	0.00707862	5.28806	0.00896811	0.266584	0.000178464
ABA-CK	1.00072		1.00005		1.00089		1.00044		1.00007		1.00067		1.00006		1.00027		1.00027		1.00001		1.0004		1.00002		1		1.00083		1.00003
ABA-3h	1.00543	0.92281	0.553072	0.000474628	0.293281	0.000208745	0.411264	0.00062123	0.669201	0.000243132	11.5964	5.21537e-05	1.15912	2.4686e-07	0.735906	4.71958e-07	1.21723	1.15212e-07	2.0903	4.77583e-06	1.95052	4.77583e-06	2.03932	7.07257e-09	0.675283	6.79645e-08	6.98471	9.23151e-08	3.02583	5.3863e-07
ABA-6h	0.771779	0.00146037	0.454699	0.0222605	0.12514	0.000141017	0.265787	0.0268601	0.359643	0.000285222	11.6096	2.12187e-10	0.867381	7.76366e-07	0.538347	4.76688e-07	1.09117	4.55009e-06	2.59943	1.96023e-05	1.80484	1.96023e-05	1.82947	0.00021616	0.695765	7.88513e-06	7.22783	1.17918e-07	3.87032	1.85363e-06
ABA-12h	1.03128	0.600292	0.59575	1.52125e-05	0.175692	0.000153325	0.229495	2.10342e-06	0.396508	3.88676e-05	24.9177	1.26621e-06	0.653846	6.34862e-05	1.04088	4.28038e-07	0.757631	7.12852e-08	2.44127	2.09629e-05	1.53311	2.09629e-05	0.268907	4.22906e-09	0.491021	1.41388e-06	7.69943	1.02812e-07	2.51926	1.36236e-06
ABA-24h	0.906583	0.0305721	0.440052	6.93181e-05	0.154321	0.0598414	0.2369	7.19485e-06	0.326822	5.96427e-05	5.74109	6.81161e-08	0.397919	1.342e-08	0.587619	8.41891e-07	0.74649	1.69283e-07	1.33094	9.86556e-06	1.3851	9.86556e-06	0.543115	1.56938e-08	0.276837	1.33819e-07	5.03257	9.72394e-08	1.47059	8.72387e-07
ABA-48h	2.08313	1.18703e-05	1.3775	0.00102535	0.447099	0.00158408	1.31957	0.0741207	1.4601	0.000329896	14.7492	2.55197e-09	1.93212	3.34655e-07	1.23562	4.57974e-07	1.68974	2.59614e-05	3.84665	0.0303625	4.50786	0.0303625	0.430337	2.26205e-05	1.52231	8.9535e-08	11.1536	1.01368e-07	4.26695	7.12339e-06
HT-CK	1.00023		1.00244		1.00028		1		1.00008		1.00023		1		1.00109		1.00087		1.00263		1.00059		1.00003		1.00048		1.00007		1.00002
HT-3h	2.64576	1.82486e-05	3.49362	1.01681e-07	2.58221	4.2827e-08	4.03094	0.00488062	2.96662	3.51513e-08	1.74516	0.0159534	4.1775	1.3557e-07	3.84786	1.93161e-05	6.03597	3.18597e-06	1.07973	6.69752e-07	1.5231	6.69752e-07	2.51017	0.000426369	0.984702	9.85292e-08	1.58506	1.05717e-05	1.53383	1.77091e-09
HT-6h	0.116063	5.91594e-07	0.0852209	8.13154e-07	0.693732	5.09538e-08	0.119228	6.44406e-06	0.0716514	0.722387	0.513749	4.57552e-11	1.31399	1.10998e-06	1.02718	2.7938e-07	17.2307	4.84596e-06	0.525808	2.28895e-06	1.05687	2.28895e-06	1.31131	0.000262898	0.523776	3.26067e-09	0.857446	6.94942e-10	0.728941	1.57059e-07
HT-12h	1.15524	0.000523436	1.91863	0.000462066	2.3094	2.23688e-06	2.09561	5.93897e-06	0.747658	8.9164e-07	64.9641	4.04723e-05	32.5685	0.0131305	4.81574	1.95973e-06	8.69101	0.0422974	0.438992	0.000330136	0.413138	0.000330136	1.71341	0.00150421	0.44504	3.77847e-10	0.441615	3.51471e-06	0.289839	1.60409e-07
HT-24h	0.431994	6.87501e-06	1.71131	4.49204e-07	2.78677	1.35525e-08	0.959645	0.000567165	0.350108	0.88696	28.4832	0.000763138	12.0857	1.67362e-07	9.66612	6.71844e-08	51.6964	0.00620833	1.13831	4.70055e-07	0.969037	4.70055e-07	7.38581	0.00113574	0.6765	2.14453e-08	0.623604	4.63794e-08	0.452027	4.35972e-08
HT-48h	0.96039	0.0597619	1.48637	0.00072537	2.49127	1.49208e-07	1.43825	9.88203e-05	0.540316	0.000106528	18.903	4.6953e-09	1.8399	1.48253e-07	1.52395	3.98044e-09	8.22912	1.50746e-07	1.55166	9.09234e-07	1.99969	9.09234e-07	1.59866	0.000617386	0.874489	3.47962e-12	0.958034	6.87291e-08	1.08148	1.23285e-07
PEG-CK	1.00012		1.00048		1.00057		1.00023		1.00144		1.00032		1.00001		1.0002		1.00008		1.00087		1.00082		1		1.00007		1.00012		1.00029
PEG-3h	0.317255	4.20091e-07	1.31676	6.71001e-06	1.69767	1.20854e-08	1.18073	0.262623	0.524269	5.43807e-06	14.6104	0.000432613	4.10232	3.83411e-07	0.130946	1.28827e-08	0.199908	1.76077e-06	0.0548444	3.11978e-07	0.041544	0.000329858	0.282065	1.20437e-07	0.165	1.34393e-07	0.0108396	1.00164e-08	0.0184825	9.02235e-10
PEG-6h	0.471305	5.75216e-06	0.889197	1.57417e-07	0.604913	7.31243e-09	0.901065	4.82173e-07	0.504635	1.46633e-08	9.12862	1.98827e-09	1.99515	8.13393e-08	0.120843	2.81575e-05	0.597711	2.3713e-09	0.174996	3.21393e-08	0.275619	1.04697e-09	1.52994	1.26321e-07	0.743902	0.00120826	0.0702565	7.18692e-09	0.279884	8.9826e-10
PEG-12h	0.277213	8.71232e-07	0.445934	4.76367e-06	0.599243	8.68673e-09	0.356679	1.13765e-06	0.248243	3.79897e-07	6.75654	4.45658e-07	1.38145	5.26896e-07	0.117579	6.33075e-08	0.118528	3.36769e-12	0.206555	9.26104e-06	0.337327	1.07647e-05	0.486094	1.76898e-07	0.414214	4.13007e-07	0.0382382	1.50794e-08	0.221677	1.03267e-09
PEG-24h	0.336598	8.24244e-07	0.578787	0.000371511	0.923166	1.60136e-08	0.474943	1.06175e-05	0.329736	1.0479e-06	3.74177	0.000132835	0.500136	2.73489e-07	0.205977	1.81648e-08	0.204084	2.146e-09	0.0899036	6.59048e-06	0.195586	1.68289e-08	2.43501	1.94327e-07	0.286269	3.38783e-08	0.0235767	6.80477e-09	0.117217	1.31891e-09
PEG-48h	0.375086	8.17613e-07	0.811264	6.9715e-05	1.19988	7.13601e-09	1.09531	5.9439e-05	0.525926	5.77134e-05	6.25707	5.64741e-09	1.71181	2.05347e-07	0.128722	3.39905e-09	0.661471	4.61623e-10	0.329957	7.82932e-08	1.09789	0.0190836	1.31704	0.0275852	3.15023	2.10118e-10	0.0317005	1.8249e-08	0.419887	9.02913e-09

## Sheet: leaves
Additional file 3: qRT-PCR data analysis of cucumber GLYI and GLYII genes in leaves
	GLYI-1-leaves		GLYI-2-leaves		GLYI-3-leaves		GLYI-4-leaves		GLYI-5-leaves		GLYI-6-leaves		GLYI-7-leaves		GLYI-8-leaves		GLYI-9-leaves		GLYI-10-leaves		GLYI-11-leaves		GLYI-12-leaves		GLYI-13-leaves		GLYII-1-leaves		GLYII-2-leaves
	average value	P-value	average value	P-value	average value	P-value	average value	P-value	average value	P-value	average value	P-value	average value	P-value	average value	P-value	average value	P-value	average value	P-value	average value	P-value	average value	P-value	average value	P-value	average value	P-value	average value	P-value
Nacl-CK	1.00001		1.00004		1.00001		1.00001		1.00001		1.00001		1.00002		1.00002		1.00001		1		1.00002		1.00003		1.00002		1		1
Nacl-3h	0.991312	0.205346	1.5927	1.10538e-07	5.80508	4.81878e-09	0.861352	0.000126107	6.0933	1.01846e-09	0.0869487	5.12991e-07	0.387242	2.93327e-08	350.267	1.23355e-09	8.30293	1.14648e-08	0.38153	9.43251e-08	0.40431	3.38596e-08	1.27538	1.33239e-06	1.63192	2.22832e-07	0.362567	4.11993e-08	0.943813	0.000388134
Nacl-6h	1.69423	5.52801e-06	1.45888	1.60811e-06	3.04458	9.03708e-09	0.861922	6.8356e-06	7.97169	8.13291e-10	0.12436	1.9503e-08	0.435573	6.54791e-08	384.802	1.59837e-10	15.8018	1.0181e-09	0.470082	4.92694e-10	0.713652	6.61511e-05	1.74829	3.65172e-06	2.10473	6.21083e-08	0.695974	5.511e-08	2.11364	4.66352e-07
Nacl-12h	1.64564	7.98966e-05	1.20154	0.000313998	2.55322	1.8273e-09	0.532236	6.37525e-08	7.77006	5.18774e-10	0.192287	1.99181e-06	1.66279	2.34352e-06	0.591005	5.23293e-07	13.6323	5.57865e-09	0.192699	1.16361e-10	0.379986	4.25898e-07	2.61787	5.30616e-07	1.80081	3.26758e-07	0.589212	1.71387e-06	1.22052	3.17516e-06
Nacl-24h	1.50924	3.80354e-06	2.32364	2.117e-08	6.02047	1.19479e-08	1.07022	0.000370738	13.2877	2.43951e-11	0.24424	5.77664e-07	1.00254	0.705513	0.522033	1.08224e-07	25.1593	1.31771e-10	0.368306	9.09904e-10	1.09728	0.0114955	3.66525	2.2137e-10	1.2945	1.3899e-06	0.920498	4.41945e-05	1.8572	7.59997e-06
Nacl-48h	5.71802	9.34268e-10	1.66615	1.39254e-06	1.85255	8.89164e-07	0.503035	7.94817e-08	8.73887	1.77776e-10	0.0612321	2.35736e-09	0.263469	2.22775e-08	2.35075	1.30838e-09	27.1069	1.91324e-11	0.39855	2.04973e-08	0.353498	5.14077e-07	2.53458	2.33586e-07	0.89287	0.0371813	0.519315	2.65974e-09	1.81684	1.13748e-05
SA-CK	1.00001		1.00001		1.00001		1.00001		1.00001		1.00001		1.00002		1.00002		1.00001		1		1.00002		1.00003		1.00002		1		1
SA-3h	3.34899	1.72088e-08	1.0472	0.00443495	0.646116	3.93686e-07	0.250637	3.3677e-09	9.51266	1.08536e-11	0.00718725	6.78079e-10	4.85117	7.91574e-11	0.0248176	2.55334e-09	1.38111	3.72368e-08	0.282091	1.05683e-09	0.137439	3.18469e-09	0.202978	1.33712e-08	1.48589	3.22247e-08	0.243329	3.87686e-10	1.09419	2.68341e-05
SA-6h	14.1373	3.39912e-10	1.04314	0.00184312	1.03283	0.00975469	0.183113	1.8609e-09	4.18578	2.31245e-09	0.250347	7.44331e-09	3.11135	5.79965e-08	0.936652	0.00833361	0.598834	5.26366e-05	0.133002	7.61652e-10	0.135301	2.5806e-09	0.957756	0.00702179	1.79517	8.98082e-08	0.236258	9.04224e-10	1.10074	1.4137e-05
SA-12h	14.3317	4.25084e-11	0.392846	5.69951e-09	0.334246	5.74372e-09	0.0712741	1.09238e-09	4.22103	2.64907e-08	0.233721	7.34069e-08	0.764633	0.000212243	0.0665975	8.17912e-09	0.49577	6.40517e-08	0.0447156	3.43281e-11	0.0502631	1.77715e-09	0.375606	3.84806e-08	0.651264	2.96924e-07	0.128093	1.77032e-10	0.517698	6.53195e-09
SA-24h	0.45807	5.35663e-07	1.09394	0.000195176	0.409264	8.80119e-09	0.133606	1.4333e-09	4.33949	1.08128e-08	0.173012	2.06833e-08	0.34525	1.05235e-08	0.0310509	3.0777e-09	0.614516	3.54605e-06	0.144502	6.63827e-11	0.10949	2.30308e-09	0.443297	1.03676e-06	0.376745	4.58187e-08	0.166245	3.63832e-10	1.13605	0.00116393
SA-48h	0.262897	1.35925e-08	1.0738	0.000838456	3.32443	5.51956e-07	0.0937199	1.17013e-09	2.94531	5.84614e-08	0.847609	0.000672183	0.674215	9.67469e-07	0.641593	1.72228e-05	0.919844	5.20945e-05	0.242775	1.20158e-10	0.0980523	3.36577e-09	0.26905	2.10616e-08	0.472179	7.61479e-08	0.113076	2.54016e-10	1.15578	3.62873e-05
IAA-CK	1.00001		1.00004		1.00001		1.00001		1.00001		1.00001		1.00002		1.00002		1.00001		1		1.00002		1.00003		1.00002		1		1
IAA-3h	0.112664	2.0806e-09	1.05175	0.00212738	1.95393	3.42071e-07	0.340559	5.18565e-08	4.99038	8.774e-09	0.00310148	4.29302e-10	1.12587	7.67397e-06	0.0169441	2.54408e-09	0.974542	0.0860577	0.0877611	4.04555e-11	0.2251	4.64266e-09	0.163312	2.8285e-08	0.309265	4.27113e-08	0.093692	1.34789e-10	0.627504	3.238e-09
IAA-6h	0.138955	2.07812e-09	1.3904	1.20323e-06	3.8406	6.51697e-08	0.409211	3.94582e-08	8.85572	3.11374e-13	0.0463092	5.1989e-10	1.91337	6.32506e-06	0.0263461	5.73562e-09	1.31765	5.28325e-06	0.112189	1.2543e-10	0.311628	7.0689e-09	0.562038	1.58732e-07	0.495774	7.11533e-06	0.07354	2.89024e-10	0.449672	1.12006e-09
IAA-12h	3.03938	1.99381e-09	1.16398	0.00023526	4.25848	1.59589e-10	0.273276	3.0519e-09	0.488278	9.68959e-08	0.270702	6.03879e-09	2.13881	1.67967e-05	0.192279	1.95896e-08	0.39316	5.54893e-09	0.0786277	3.90686e-11	0.225303	1.08972e-08	1.13337	0.00245148	0.598273	3.32379e-06	0.0636606	3.77059e-10	0.478986	2.42869e-09
IAA-24h	0.148327	6.92701e-09	0.856564	5.91665e-05	1.64492	0.000170991	0.181022	2.17474e-09	8.60373	2.8288e-09	0.0253573	4.7173e-10	0.585537	4.30013e-07	0.128583	4.21067e-09	0.63765	2.01555e-07	0.0444649	3.4836e-11	0.191278	3.40537e-09	0.401384	4.75267e-08	0.422934	2.56581e-08	0.0482989	2.87836e-10	0.645537	3.75618e-05
IAA-48h	0.194684	6.48731e-09	0.269873	3.75232e-08	19.1826	8.16521e-11	0.0169882	8.42977e-10	0.38515	1.77375e-08	0.00406598	4.3335e-10	0.0778218	2.68194e-09	0.0235583	2.55094e-09	0.0586687	5.96782e-09	0.00424066	2.84667e-11	0.0468759	2.14313e-09	0.385	2.31942e-07	0.107981	3.09422e-09	0.00544112	8.77763e-11	0.0217031	1.32518e-10
ABA-CK	1.0001		1		1		1		1.00009		1.00001		1.00057		1.00098		1.00025		1.0003		1.00063		1.00058		1.00014		1.00005		1.00041
ABA-3h	0.648372	4.46221e-06	0.760094	7.84419e-07	0.565445	1.12938e-07	0.84003	1.98329e-10	1.04479	0.025808	0.00715614	1.12631e-09	0.361227	1.37269e-05	0.135084	1.10328e-05	1.93069	9.97133e-06	0.511459	1.11288e-05	0.462789	2.88364e-05	0.505133	3.38076e-05	0.160427	2.49043e-07	0.58203	3.29457e-06	0.763794	0.000508995
ABA-6h	0.885839	0.0148928	1.58654	2.28439e-09	1.61448	6.5261e-10	1.58319	1.81463e-05	0.492139	8.88441e-07	0.00369392	1.1104e-09	0.2487	6.25376e-06	0.631562	0.000714681	0.931468	0.0151883	0.510254	9.90575e-06	0.549209	9.41958e-05	0.391753	1.47097e-05	0.759839	0.00037294	0.443166	3.81312e-07	0.677273	0.000209386
ABA-12h	1.20519	0.000116092	0.200444	1.29316e-08	0.374295	1.48691e-09	0.0145648	2.05693e-13	1.74579	5.09026e-07	0.00247131	1.10671e-09	12.095	5.38309e-07	0.1839	1.6611e-05	2.84591	3.73619e-06	0.949431	0.0438951	1.13796	0.00650695	0.353572	1.23524e-05	0.217816	3.33055e-07	0.559504	1.31269e-06	1.71897	4.52749e-06
ABA-24h	0.456166	2.45514e-06	1.09833	1.65762e-06	1.20957	2.1442e-07	0.446786	4.32736e-08	0.887736	0.000333729	0.00364107	1.11224e-09	0.0428786	2.3771e-06	0.0484238	7.18626e-06	1.16614	0.0206597	0.590858	2.03025e-05	0.778372	0.00133079	0.29476	8.06997e-06	0.262452	4.79599e-07	0.438419	1.50562e-07	0.470204	1.33562e-05
ABA-48h	2.36783	2.00114e-07	1.22007	7.93608e-06	1.66396	7.02442e-10	0.219905	4.04638e-13	0.672873	6.1786e-06	0.0181312	1.257e-09	0.038167	2.30596e-06	0.181551	1.31939e-05	0.807112	0.00428776	0.379832	4.08418e-06	0.570934	0.000118183	0.232713	5.92648e-06	0.105205	1.99902e-07	0.20396	1.58822e-07	0.471096	3.08747e-05
HT-CK	1.00003		1		1.00007		1.00011		1.00046		1.00001		1		1		1.00037		1.00015		1.00005		1.00055		1.00003		1.0005		1.00006
HT-3h	19.1174	8.86771e-10	1.26315	0.00032599	1.22217	9.9645e-05	0.948508	0.00776214	1.42369	6.21418e-05	11.782	8.05332e-10	1.0255	0.07723	1.59871	3.3373e-05	2.83085	2.39734e-06	0.665082	0.000187626	1.03034	0.032788	0.840948	0.0024961	3.65095	1.5301e-07	0.766739	0.000590489	0.440949	1.27711e-06
HT-6h	4.13984	7.01697e-08	3.09037	6.60612e-09	0.00257776	3.19817e-08	6.87581	5.30737e-09	0.437234	1.76087e-05	5.52531	5.941e-08	3.92084	7.00972e-07	3.87504	6.30214e-09	37.2022	1.21671e-09	3.70703	3.28023e-07	6.13301	6.42788e-09	3.3931	6.15148e-08	0.43106	4.84153e-08	0.674045	0.00020757	0.545633	2.94203e-05
HT-12h	0.362578	1.276e-07	1.77855	3.97948e-05	1.6933	2.50826e-05	0.967317	0.396417	1.57466	1.92498e-05	1.51742	3.07397e-07	0.727784	1.23334e-06	0.780292	0.00023316	6.18866	5.79356e-08	0.792326	0.000106359	1.49013	3.83286e-07	1.24926	0.000469832	0.995162	0.497007	0.94011	0.153069	1.28308	0.0013225
HT-24h	0.407473	7.56742e-08	5.91538	3.60017e-09	5.41304	1.23457e-08	2.16201	4.48857e-07	2.60242	8.62327e-07	17.6438	2.58949e-09	3.08827	8.75184e-07	4.59533	2.1089e-05	8.20788	3.24321e-09	1.77051	8.11307e-06	4.16961	5.95801e-08	5.67137	2.5618e-08	3.92885	5.11378e-09	1.60945	2.2851e-05	4.75516	5.25398e-09
HT-48h	0.730905	9.54163e-05	2.74181	2.45133e-06	1.57826	2.32211e-06	0.740281	0.00103892	1.74687	2.16442e-05	59.6073	3.862e-10	1.96705	2.96363e-09	2.87592	3.85623e-07	6.42847	2.92721e-08	1.44762	3.95665e-06	1.3802	1.17528e-05	2.36086	4.51899e-06	1.53331	4.68704e-07	0.736852	0.000391327	3.23645	4.04936e-07
PEG-CK	1.00002		1.00001		1.00001		1.0001		1.00001		1.00006		1.0005		1.00113		1.00001		1.00059		1.0015		1.00007		1.00015		1.00012		1.00025
PEG-3h	2.59382	9.82536e-07	2.20301	1.09915e-06	1.98492	1.75834e-07	3.23958	4.67404e-07	1.78496	3.62737e-07	1.37502	6.7218e-06	2.69068	4.90867e-07	3.05192	5.51741e-07	0.895461	0.000319206	1.72021	2.10493e-05	0.814498	0.01432	3.7188	1.57478e-07	5.15769	1.41576e-08	0.993345	0.873827	2.20511	1.84941e-07
PEG-6h	1.59806	8.24043e-06	1.60446	3.80213e-07	0.824412	2.64655e-06	1.95822	2.2878e-07	0.866983	2.65676e-05	1.57342	1.3028e-06	1.36657	0.000297307	0.585675	0.000249184	0.0947042	7.04561e-10	0.532522	6.14434e-05	0.688535	0.00135544	4.45011	1.77997e-07	1.59159	2.0248e-06	0.224861	5.47582e-07	0.449008	7.33454e-06
PEG-12h	0.462048	1.35881e-06	0.35883	5.80821e-09	0.277514	3.20599e-09	0.821807	9.79457e-05	0.253033	6.28744e-09	0.16441	4.87497e-08	0.0584185	1.93013e-06	2.94148	1.27518e-05	0.661409	2.0006e-06	0.187757	4.91519e-06	0.383588	9.18611e-05	1.91981	4.03724e-08	3.52282	4.04783e-07	0.373845	3.59184e-06	1.20316	0.00120591
PEG-24h	6.88055	3.33658e-08	1.56034	9.67345e-09	0.9703	0.290549	1.07201	0.0579848	2.04524	5.15682e-07	1.21871	0.0125034	0.0822941	2.15148e-06	0.777	0.00344837	6.54346	8.68791e-09	1.85813	4.22182e-06	0.193844	3.3669e-05	3.09444	3.75585e-07	0.858884	0.00470195	1.15614	0.000502134	3.17396	5.19739e-06
PEG-48h	1.80007	1.2259e-07	1.48959	4.64684e-06	0.970453	0.0103478	6.32122	2.22773e-10	0.982451	0.0754697	1.29457	0.00117392	2.18051	1.04228e-06	1.19599	0.00741984	0.817008	1.56113e-05	2.09778	2.60855e-06	0.942493	0.329582	8.14107	4.29135e-09	1.45231	3.51934e-06	0.478658	1.18254e-06	1.35115	5.46752e-05
